# Supplementary material for: A Systematic Review on the Optimal Dose and Duration of Ready-to-Use Therapeutic Food (RUTF) for 6–59-Month-Old Children with Severe Wasting or Oedema
Source: Nutrients. 2023 Apr 3;15(7):1750. doi: 10.3390/nu15071750 (PMC10096907; doi:10.3390/nu15071750)
Supplement: Supplementary file 1 [file nutrients-15-01750-s001.zip]

Archive with 1 entries (1 files):
- nutrients-2275565-supplementary.pdf
